# Supplementary material for: GC-MS Based Plasma Metabolomics for Identification of Candidate Biomarkers for Hepatocellular Carcinoma in Egyptian Cohort
Source: PLoS One. 2015 Jun 1;10(6):e0127299. doi: 10.1371/journal.pone.0127299 (PMC4452085; doi:10.1371/journal.pone.0127299)
Supplement: S1 Table — (XLSX) [file pone.0127299.s003.xlsx]

## Sheet: (Table S1) Experimental Design
Table S1. Experimental design
GC-TOFMS		1) Length of the run ≈20 minutes. In 24 hours we can run 72 samples.
		2) We stratified 44 and 45 patients respectively in Day 1 and Day2.
		3) The QC from each day has been made by taking 10 uL from each patient sample, after derivataization, and mix together.
		4) Between Day 1 and Day 2 we did replace liner and septum.
DAY 1			DAY 2
0	ACN 2		0	ACN 2
1	BLANK		1	BLANK
2	QC 19		2	QC 42
3	QC 20		3	QC 43
4	QC 21		4	QC 44
5	QC 22		5	QC 45
6	QC 23		6	QC 46
7	QC 24		7	QC 47
8	QC 25		8	QC 48
9	QC 26		9	QC 49
10	QC 27		10	QC 50
11	QC 28		11	QC 51
12	S1		12	S45
13	S2		13	S46
14	S3		14	S47
15	S4		15	S48
16	QC 29		16	QC 52
17	S5		17	S49
18	S6		18	S50
19	S7		19	S51
20	S8		20	S52
21	QC 30		21	QC 53
22	S9		22	S53
23	S10		23	S54
24	S11		24	S55
25	S12		25	S56
26	QC 31		26	QC 54
27	S13		27	S57
28	S14		28	S58
29	S15		29	S59
30	S16		30	S60
31	QC 32		31	QC 55
32	S17		32	S61
33	S18		33	S62
34	S19		34	S63
35	S20		35	S64
36	QC 33		36	QC 56
37	S21		37	S65
38	S22		38	S66
39	S23		39	S67
40	S24		40	S68
41	QC 34		41	QC 57
42	S25		42	S69
43	S26		43	S70
44	S27		44	S71
45	S28		45	S72
46	QC 35		46	QC 58
47	S29		47	S73
48	S30		48	S74
49	S31		49	S75
50	S32		50	S76
51	QC 36		51	QC 59
52	S33		52	S77
53	S34		53	S78
54	S35		54	S79
55	S36		55	S80
56	QC 37		56	QC 60
57	S37		57	S81
58	S38		58	S82
59	S39		59	S83
60	S40		60	S84
61	QC 38		61	QC 61
62	S41		62	S85
63	S42		63	S86
64	S43		64	S87
65	S44		65	S88
66	QC 39		66	S89
67	QC 40		67	QC 62
68	QC 41		68	QC 63
69			69	QC 64
70			70
71			71
72			72
GC-qMS		1) Length of the run ≈40 minutes. In 24 hours we can run 36 samples. .
		2) We stratified an average of 23 patients for each day.
		3) The QC from each day has been made by taking 10 uL from each patient sample, after derivataization, and mix together.
		4) Between Day 1 and Day 2 we did replace liner and septum.
DAY 1			DAY 2			DAY 3			DAY 4
1	BLANK		1	BLANK		1	BLANK		1	BLANK
2	QC 1		2	QC 13		2	QC 25		2	QC 38
3	QC 2		3	QC 14		3	QC 26		3	QC 39
4	QC 3		4	QC 15		4	QC 27		4	QC 40
5	QC 4		5	QC 16		5	QC 28		5	QC 41
6	QC 5		6	QC 17		6	QC 29		6	QC 42
7	S1		7	S24		7	S45		7	S67
8	S2		8	S25		8	S46		8	S68
9	S3		9	S26		9	S47		9	S69
10	S4		10	S27		10	S48		10	S70
11	QC 6		11	QC 18		11	QC 30		11	QC 43
12	S5		12	S28		12	S49		12	S71
13	S6		13	S29		13	S50		13	S72
14	S7		14	S30		14	S51		14	S73
15	S8		15	S31		15	S52		15	S74
16	QC 7		16	QC 19		16	QC 31		16	QC 44
17	S9		17	S32		17	S53		17	S75
18	S10		18	S33		18	S54		18	S76
19	S11		19	S34		19	S55		19	S77
20	S12		20	S35		20	S56		20	S78
21	QC 8		21	QC 20		21	QC 32		21	QC 45
22	S13		22	S36		22	S57		22	S79
23	S14		23	S37		23	S58		23	S80
24	S15		24	S38		24	S59		24	S81
25	S16		25	S39		25	S60		25	S82
26	QC 9		26	QC 21		26	QC 33		26	QC 46
27	S17		27	S40		27	S61		27	S83
28	S18		28	S41		28	S62		28	S84
29	S19		29	S42		29	S63		29	S85
30	S20		30	S43		30	S64		30	S86
31	QC 10		31	QC 22		31	QC 34		31	QC 47
32	S21		32	S44		32	S65		32	S87
33	S22		33	QC 23		33	S66		33	S88
34	S23		34	QC 24		34	QC 35		34	S89
35	QC 11		35			35	QC 36		35	QC 48
36	QC 12		36			36	QC 37		36	QC 49
