# Supplementary material for: GC-MS Based Plasma Metabolomics for Identification of Candidate Biomarkers for Hepatocellular Carcinoma in Egyptian Cohort
Source: PLoS One. 2015 Jun 1;10(6):e0127299. doi: 10.1371/journal.pone.0127299 (PMC4452085; doi:10.1371/journal.pone.0127299)
Supplement: S2 Table — (XLSX) [file pone.0127299.s004.xlsx]

## Sheet: (Table S2) Complete SIM List
Table S2. List of analytes used for targeted SIM analysis (complete SIM list).
	The TMS number is included for 63 out of 71 metabolites when it was provided by Fiehn or by searching the library spectra in NIST or GOLM libraries. For remaining eight metabolites, the number of TMS was not provided by Fiehn and the same compound does not exist in the NIST or GOLM libraries.
	Name	# of TMS	Fiehn Library Retention Time	Mass				Time segment	(Mass Intensity)
1	[7768] epsilon-caprolactam [6.388]		6.39	56	73	170	171	1	( 56 152) ( 73 903) ( 170 1000) ( 171 156)
2	[262] 2,3-butanediol 2 [6.55]		6.55	73	117	118	147		( 73 591) ( 117 1000) ( 118 105) ( 147 404)
3	[107689] L-(+) lactic acid [6.851]	2	6.85	73	117	147	191		( 73 1000) ( 117 776) ( 147 965) ( 191 165)
4	[6287] L-valine 1 [7.296]	1	7.3	55	72	73	75		( 55 166) ( 72 1000) ( 73 183) ( 75 148)
5	[12205373] L-alanine-2,3,3,3-d4 [7.449]	2	7.45	73	120	194	147		(73 371) (120 1000) (194 54) (147 0)
6	[65098] norvaline 1 [7.582]	1	7.58	72	73	74	75		( 72 1000) ( 73 166) ( 74 64) ( 75 162)
7	[971] oxalic acid [7.883]	2	7.88	73	147	148	149	2	( 73 978) ( 147 1000) ( 148 212) ( 149 107)
8	[791] DL-isoleucine 1 [8.576]	1	8.58	69	73	75	86		( 69 118) ( 73 161) ( 75 162) ( 86 1000)
9	[867] malonic acid 1 [8.919]	2	8.92	73	75	147	148		( 73 382) ( 75 117) ( 147 1000) ( 148 156)
10	[21236] L-norleucine 1 [8.945]	1	8.95	73	75	86	87		( 73 139) ( 75 172) ( 86 1000) ( 87 71)
11	[535] 1-aminocyclopropane-1-carboxylic acid [9.022]	2	9.02	73	128	147	202		( 73 1000) ( 128 273) ( 147 746) ( 202 299)
12	[6287] L-valine 2 [9.151]	2	9.15	73	144	145	218		( 73 511) ( 144 1000) ( 145 132) ( 218 194)
13	[1176] urea [9.599]	2	9.6	73	147	148	189	3	( 73 246) ( 147 1000) ( 148 161) ( 189 566)
14	[5951] L-serine 1 [9.706]	2	9.7	73	75	116	132		( 73 1000) ( 75 300) ( 116 819) ( 132 748)
15	[700] ethanolamine [9.879]	3	9.88	73	147	174	175		( 73 493) ( 147 169) ( 174 1000) ( 175 181)
16	[1004] phosphoric acid [9.966]	3	9.96	73	299	300	314		( 73 408) ( 299 1000) ( 300 238) ( 314 155)
17	[6288] L-threonine 1 [10.224]	2	10.224	73	75	117	130	4	( 73 1000) ( 75 248) ( 117 539) ( 130 289)
18	[145742] L-proline 2 [10.321]	2	10.341	73	142	143	147		( 73 561) ( 142 1000) ( 143 136) ( 147 97)
19	[2723970] glycine-d5 deuterated [10.446]	3	10.46	73	88	176	250		(73 390) (88 116) (176 1000) (250 204)
20	[750] glycine [10.456]	3	10.46	73	147	174	248		( 73 532) ( 147 249) ( 174 1000) ( 248 185)
21	[439194] glyceric acid [10.735]	3	10.73	73	147	189	292		( 73 1000) ( 147 537) ( 189 333) ( 292 278)
22	[7472] N, N-dimethyl-1 4-phenylenediamine 1 [11.209]		11.2	120	121	135	136	5	( 120 303) ( 121 396) ( 135 502) ( 136 1000)
23	[6288] L-threonine 2 [11.464]	3	11.46	73	117	218	219		( 73 1000) ( 117 369) ( 218 477) ( 219 404)
24	[14490] 6-hydroxy caproic acid [12.059]	2	12.05	69	73	75	147		( 69 569) ( 73 768) ( 75 544) ( 147 1000)
25	[5146] 2-hydroxybenzyl alcohol [12.068]	2	12.07	73	179	253	268		( 73 1000) ( 179 426) ( 253 443) ( 268 393)
26	[440473] L-mimosine 2 [12.158]	1	12.16	73	168	240	255		( 73 1000) ( 168 173) ( 240 759) ( 255 335)
27	[440575] trans-3-hydroxy-L-proline 2 [12.536]	3	12.53	73	230	231	232	6	( 73 263) ( 230 1000) ( 231 227) ( 232 93)
28	[867] D-malic acid 2 [11.938]	3	12.79	73	133	147	233		( 73 1000) ( 133 156) ( 147 494) ( 233 157)
29	[169019] D-threitol [12.954]	4	12.89	73	103	147	217		( 73 1000) ( 103 346) ( 147 496) ( 217 484)
30	[n/a] L-glutamic acid-2,3,3,4,4-d5 3 (dehydrated) [13.208]	2	13.21	73	161	235	263		(73 433) (161 1000) (235 101) (263 96)
31	[33032] L-glutamic acid 3 (dehydrated) [13.232]	2	13.218	73	147	156	157		( 73 623) ( 147 212) ( 156 1000) ( 157 129)
32	[994] Phenylalanine 1 [13.564]	1	13.56	73	75	120	146		( 73 216) ( 75 162) ( 120 1000) ( 146 438)
33	[588] Creatinine [13.629]	3	13.63	73	100	115	143		( 73 838) ( 100 272) ( 115 1000) ( 143 251)
34	[738] L-glutamine 2 [14.083]	3	14.08	73	227	301	344	7	( 73 1000) ( 227 915) ( 301 377) ( 344 399)
35	[13000987] L-phenylalanine-phenyl-d5-2,3,3-d3 2[14.425]	2	14.38	73	147	200	219		( 73 1000) ( 147 211) ( 200 823) ( 219 996)
36	[n/a] L-glutamic acid-2,3,3,4,4-d5 2[14.381]	3	14.38	73	147	251	252		( 73 467) ( 147 180) ( 251 1000) ( 252 218)
37	[33032] L-glutamic acid 2 [14.398]	3	14.4	73	128	147	246		( 73 710) ( 128 262) ( 147 223) ( 246 1000)
38	[3893] lauric acid [14.789]	1	14.78	73	75	117	257	8	( 73 944) ( 75 932) ( 117 792) ( 257 1000)
39	[12647] L-homoserine 3 [15.087]	4	15.09	73	147	290	291		( 73 816) ( 147 318) ( 290 1000) ( 291 317)
40	[993] ribose [15.113]	5	15.11	73	103	147	217		( 73 1000) ( 103 683) ( 147 255) ( 217 353)
41	[827] ribitol [15.66]	5	15.6	73	103	147	217	9	( 73 1000) ( 103 419) ( 147 444) ( 217 581)
42	[1045] putrescine [15.709]	4	15.7	73	174	175	214		( 73 275) ( 174 1000) ( 175 182) ( 214 103)
43	[444212] trans-aconitic acid [15.842]	3	15.85	73	75	147	229		( 73 1000) ( 75 175) ( 147 677) ( 229 304)
44	[42953] diglycerol 2 [15.958]	4	15.96	73	103	147	217		( 73 1000) ( 103 656) ( 147 416) ( 217 293)
45	[311] citric acid [16.615]	4	16.61	73	147	273	274	10	( 73 1000) ( 147 562) ( 273 614) ( 274 136)
46	[740] alpha-D-glucosamine 1-phosphate [16.61]		16.61	73	147	216	217		( 73 1000) ( 147 258) ( 216 231) ( 217 553)
47	[RTL] Myristic Acid d27 [16.727]		16.73	73	76	135	312		( 73 1000) ( 76 764) ( 135 470) ( 312 901)
48	[254] 2,3-dihydroxybiphenyl [16.889]	2	16.89	57	59	73	76		( 57 6) ( 59 15) ( 73 1000) ( 76 5)
49	[2724552] tagatose 1 [17.011]	5	17	73	103	217	307		( 73 1000) ( 103 726) ( 217 513) ( 307 397)
50	[1101] L- sorbose 2 [17.235]	5	17.23	73	103	147	217		( 73 1000) ( 103 580) ( 147 295) ( 217 412)
51	[608] L-galactono-gamma-lactone 1 [17.331]		17.33	73	103	133	217	11	( 73 1000) ( 103 274) ( 133 153) ( 217 996)
52	[736] gluconic acid lactone 2 [17.433]	4	17.43	73	147	204	217		( 73 1000) ( 147 361) ( 204 207) ( 217 874)
53	[5610] tyramine [17.562]	3	17.56	73	86	174	175		( 73 316) ( 86 95) ( 174 1000) ( 175 183)
54	[24749] D-glucose 2 [17.625]	6	17.62	73	147	205	319		( 73 1000) ( 147 422) ( 205 507) ( 319 579)
55	[16213445] L-tyrosine-3,3- d2 2 [17.791]	3	17.79	73	218	219	282		( 73 413) ( 218 1000) ( 219 194) ( 282 135)
56	[6057] tyrosine 2 [17.871]	3	17.87	73	218	219	280		( 73 419) ( 218 1000) ( 219 194) ( 280 137)
57	[985] palmitic acid [18.885]	1	18.88	73	75	117	313	12	( 73 1000) ( 75 752) ( 117 905) ( 313 857)
58	[6724] acenaphthenequinone 1 [18.99]		18.99	125	152	180	211		( 125 189) ( 152 883) ( 180 1000) ( 211 316)
59	[892] myo-inositol [19.354]	6	19.35	147	217	305	318		( 147 911) ( 217 1000) ( 305 993) ( 318 873)
60	[676159] 1-methyl-L-tryptophan 3 [20.387]	2	20.38	73	144	232	233		( 73 937) ( 144 740) ( 232 1000) ( 233 192)
61	[5280450] linoleic acid [20.444]	1	20.4	67	73	75	81		( 67 661) ( 73 1000) ( 75 961) ( 81 538)
62	[5281] stearic acid [20.675]	1	20.675	73	75	117	341		( 73 1000) ( 75 680) ( 117 998) ( 341 752)
63	[67678] L-cystine 3 [21.104]	4	21.1	73	146	147	218	13	( 73 700) ( 146 527) ( 147 268) ( 218 1000)
64	[903] N-acetyl-5-hydroxytryptamine 1 [22.156]	3	22.16	73	290	291	303		( 73 572) ( 290 1000) ( 291 266) ( 303 225)
65	[10467] arachidic acid [22.367]	1	22.36	73	75	117	369		( 73 1000) ( 75 640) ( 117 965) ( 369 833)
66	[903] N-acetyl-5-hydroxytryptamine 2 [22.659]	2,3	22.66	73	290	291	303		( 73 840) ( 290 1000) ( 291 270) ( 303 807)
67	[11333] lactulose 1 [23.867]	8	23.86	73	147	204	217	14	( 73 1000) ( 147 317) ( 204 288) ( 217 268)
68	[8215] behenic acid [23.897]		23.9	73	75	117	132		( 73 1000) ( 75 584) ( 117 878) ( 132 517)
69	[1889] liquiritigenin 2 [24.954]	2	24.95	73	396	398	429		( 73 1000) ( 396 383) ( 398 818) ( 429 472)
70	[2116] alpha tocophereol [27.379]	1	27.38	73	236	237	502	15	( 73 561) ( 236 426) ( 237 890) ( 502 1000)
71	[304] cholesterol [27.555]	1	27.555	73	75	129	329		( 73 606) ( 75 426) ( 129 1000) ( 329 626)
