# Supplementary material for: GC-MS Based Plasma Metabolomics for Identification of Candidate Biomarkers for Hepatocellular Carcinoma in Egyptian Cohort
Source: PLoS One. 2015 Jun 1;10(6):e0127299. doi: 10.1371/journal.pone.0127299 (PMC4452085; doi:10.1371/journal.pone.0127299)
Supplement: S3 Table — (XLSX) [file pone.0127299.s005.xlsx]

## Sheet: (Table S3) Unidentified Spectra
Table S3. Spectra of statistically significant unidentified analytes from untargeted analysis
Unidentified (um 73; rt 1594) - GC-qMS		Unidentified (um 232; rt 808) - GC-TOFMS
Num Peaks: 184		Num Peaks: 551
59 9; 72 4; 73 999; 74 84; 75 37;		50 0; 51 0; 52 0; 53 0; 54 0; 55 0; 56 0; 57 0; 58 0; 59 0;
76 2; 85 14; 87 10; 88 2; 96 5;		60 0; 61 0; 62 0; 63 0; 64 0; 65 0; 66 0; 67 0; 68 0; 69 0;
103 2; 113 5; 117 19; 119 3; 126 3;		70 101; 71 998; 72 0; 73 42; 74 0; 75 0; 76 0; 77 0; 78 0; 79 0;
131 30; 132 6; 133 29; 134 4; 135 4;		80 0; 81 0; 82 0; 83 0; 84 74; 85 526; 86 42; 87 0; 88 0; 89 0;
145 32; 146 8; 147 842; 148 133; 149 66;		90 0; 91 0; 92 0; 93 0; 94 0; 95 0; 96 0; 97 66; 98 210; 99 0;
150 7; 151 2; 159 1; 161 4; 162 1;		100 0; 101 0; 102 0; 103 0; 104 0; 105 0; 106 0; 107 0; 108 0; 109 0;
163 3; 177 3; 191 22; 192 5; 193 12;		110 29; 111 0; 112 0; 113 465; 114 0; 115 0; 116 0; 117 0; 118 0; 119 0;
194 3; 203 2; 205 27; 206 12; 207 198;		120 0; 121 0; 122 0; 123 0; 124 0; 125 81; 126 0; 127 243; 128 36; 129 0;
208 41; 209 24; 210 4; 219 7; 221 472;		130 0; 131 0; 132 0; 133 0; 134 0; 135 0; 136 0; 137 0; 138 14; 139 19;
222 107; 223 58; 224 10; 225 3; 235 4;		140 81; 141 358; 142 0; 143 0; 144 0; 145 0; 146 0; 147 0; 148 0; 149 0;
236 1; 237 2; 247 1; 249 5; 251 6;		150 0; 151 0; 152 0; 153 0; 154 25; 155 157; 156 12; 157 0; 158 0; 159 0;
252 2; 263 2; 265 29; 266 8; 267 59;		160 0; 161 0; 162 0; 163 0; 164 0; 165 0; 166 0; 167 0; 168 45; 169 103;
268 16; 269 10; 270 2; 271 1; 279 31;		170 0; 171 0; 172 0; 173 0; 174 0; 175 0; 176 0; 177 0; 178 0; 179 0;
280 13; 281 336; 282 96; 283 59; 284 12;		180 0; 181 0; 182 0; 183 59; 184 1; 185 0; 186 0; 187 0; 188 0; 189 0;
285 4; 286 1; 293 2; 295 137; 296 39;		190 0; 191 0; 192 0; 193 0; 194 0; 195 0; 196 0; 197 71; 198 3; 199 0;
297 25; 298 6; 307 1; 309 1; 311 2;		200 0; 201 0; 202 0; 203 0; 204 0; 205 0; 206 0; 207 0; 208 0; 209 0;
312 1; 323 5; 325 26; 326 9; 327 36;		210 27; 211 62; 212 5; 213 0; 214 0; 215 0; 216 0; 217 0; 218 0; 219 0;
328 10; 329 7; 330 2; 331 1; 337 1;		220 0; 221 0; 222 0; 223 0; 224 6; 225 71; 226 0; 227 0; 228 0; 229 0;
339 19; 340 7; 341 101; 342 32; 343 22;		230 0; 231 0; 232 438; 233 84; 234 34; 235 0; 236 0; 237 0; 238 17; 239 11;
344 6; 345 2; 353 9; 354 4; 355 342;		240 0; 241 0; 242 0; 243 0; 244 0; 245 0; 246 0; 247 0; 248 0; 249 0;
356 117; 357 78; 358 20; 359 8; 360 2;		250 0; 251 0; 252 0; 253 23; 254 0; 255 0; 256 0; 257 0; 258 0; 259 0;
367 1; 369 51; 370 19; 371 13; 372 4;		260 0; 261 0; 262 0; 263 0; 264 0; 265 0; 266 4; 267 15; 268 0; 269 0;
383 2; 385 5; 386 2; 388 1; 389 1;		270 0; 271 0; 272 0; 273 0; 274 0; 275 0; 276 0; 277 0; 278 0; 279 0;
397 3; 399 17; 400 6; 401 37; 402 15;		280 0; 281 0; 282 0; 283 0; 284 0; 285 0; 286 0; 287 0; 288 0; 289 0;
403 9; 404 3; 413 7; 414 4; 415 32;		290 6; 291 8; 292 0; 293 0; 294 0; 295 0; 296 0; 297 0; 298 0; 299 0;
416 12; 417 9; 418 3; 427 2; 429 161;		300 0; 301 0; 302 0; 303 0; 304 0; 305 0; 306 0; 307 0; 308 0; 309 0;
430 70; 431 47; 432 14; 433 5; 434 1;		310 42; 311 1; 312 0; 313 0; 314 0; 315 0; 316 0; 317 0; 318 0; 319 0;
443 3; 444 1; 445 2; 446 1; 457 2;		320 0; 321 0; 322 0; 323 0; 324 0; 325 0; 326 0; 327 0; 328 0; 329 0;
458 1; 459 6; 460 3; 461 9; 462 4;		330 0; 331 0; 332 0; 333 0; 334 0; 335 0; 336 0; 337 0; 338 0; 339 0;
463 3; 473 3; 474 1; 475 8; 476 4;		340 0; 341 0; 342 0; 343 0; 344 0; 345 0; 346 0; 347 0; 348 0; 349 0;
477 3; 478 1; 487 3; 489 7; 490 4;		350 0; 351 0; 352 0; 353 0; 354 0; 355 0; 356 0; 357 0; 358 0; 359 0;
491 2; 492 1; 503 33; 504 17; 505 13;		360 0; 361 0; 362 0; 363 0; 364 0; 365 0; 366 0; 367 0; 368 0; 369 0;
506 5; 507 2; 519 2; 521 1; 531 1;		370 0; 371 0; 372 0; 373 0; 374 0; 375 0; 376 0; 377 0; 378 0; 379 0;
533 3; 534 1; 535 5; 536 3; 537 2;		380 0; 381 0; 382 0; 383 0; 384 0; 385 0; 386 0; 387 0; 388 0; 389 0;
547 1; 549 2; 550 1; 561 1; 563 2;		390 0; 391 0; 392 0; 393 0; 394 0; 395 0; 396 0; 397 0; 398 0; 399 0;
564 1; 565 1; 577 2; 578 1; 579 1;		400 0; 401 0; 402 0; 403 0; 404 0; 405 0; 406 0; 407 0; 408 0; 409 0;
593 1; 595 1; 596 1; 597 1;		410 0; 411 0; 412 0; 413 0; 414 0; 415 0; 416 0; 417 0; 418 0; 419 0;
		420 0; 421 0; 422 0; 423 0; 424 0; 425 0; 426 0; 427 0; 428 0; 429 0;
		430 0; 431 0; 432 0; 433 0; 434 0; 435 0; 436 0; 437 0; 438 0; 439 0;
		440 0; 441 0; 442 0; 443 0; 444 0; 445 0; 446 0; 447 0; 448 0; 449 0;
		450 0; 451 0; 452 0; 453 0; 454 0; 455 0; 456 0; 457 0; 458 0; 459 0;
		460 0; 461 0; 462 0; 463 0; 464 0; 465 0; 466 0; 467 0; 468 0; 469 0;
		470 0; 471 0; 472 0; 473 0; 474 0; 475 0; 476 0; 477 0; 478 0; 479 0;
		480 0; 481 0; 482 0; 483 0; 484 0; 485 0; 486 0; 487 0; 488 0; 489 0;
		490 0; 491 0; 492 0; 493 0; 494 0; 495 0; 496 0; 497 0; 498 0; 499 0;
		500 0; 501 0; 502 0; 503 0; 504 0; 505 0; 506 0; 507 0; 508 0; 509 0;
		510 0; 511 0; 512 0; 513 0; 514 0; 515 0; 516 0; 517 0; 518 0; 519 0;
		520 0; 521 2; 522 12; 523 6; 524 2; 525 0; 526 0; 527 0; 528 0; 529 0;
		530 0; 531 0; 532 0; 533 0; 534 0; 535 0; 536 0; 537 0; 538 0; 539 0;
		540 0; 541 0; 542 0; 543 0; 544 0; 545 0; 546 0; 547 0; 548 0; 549 0;
		550 0; 551 0; 552 0; 553 0; 554 0; 555 0; 556 0; 557 0; 558 0; 559 0;
		560 0; 561 0; 562 0; 563 0; 564 0; 565 0; 566 0; 567 0; 568 0; 569 0;
		570 0; 571 0; 572 0; 573 0; 574 0; 575 0; 576 0; 577 0; 578 0; 579 0;
		580 0; 581 0; 582 0; 583 0; 584 0; 585 0; 586 0; 587 0; 588 0; 589 0;
		590 0; 591 0; 592 0; 593 0; 594 0; 595 0; 596 0; 597 0; 598 0; 599 0;
		600 0;
